# Supplementary material for: Prognostic Role of Kidney Disease in Newly Diagnosed Acute Myeloid Leukemia Under Venetoclax-Based Low-Intensity Therapy
Source: Cancers (Basel). 2025 Sep 13;17(18):2993. doi: 10.3390/cancers17182993 (PMC12468355; doi:10.3390/cancers17182993)
Supplement: Supplementary file 1 [file cancers-17-02993-s001.zip]

Archive with 1 entries (1 files):
- cancers-3846577-supplementary.pdf
